# Supplementary material for: Individual longitudinal compliance to neglected tropical disease mass drug administration programmes, a systematic review
Source: PLoS Negl Trop Dis. 2023 Jul 17;17(7):e0010853. doi: 10.1371/journal.pntd.0010853 (PMC10374057; doi:10.1371/journal.pntd.0010853)
Supplement: S2 Data — (XLSX) [file pntd.0010853.s004.xlsx]

## Sheet: S2_Data (1)
Title	Year	Journal	Country	Region	No..of.participants	Sample.Type	Parameter	dataType	dataFormat	Age.Stratified	Gender.Stratified	Multiple.Regions	X.100.Participants	STH	SCH	LF	Oncho	Trach	Rounds.of.MDA	No..of.rounds	Biannual.or.annual	Drug.Given	Drug.Dose	Table.No..Figure.with.Compliance.Data	True.definition	Given.Numerator	Given.Denominator
Lymphatic Filariasis Elimination Status: Wuchereria Bancrofti Infections In Human Populations And Factors Contributing To Continued Transmission After Seven Rounds Of Mass Drug Administration In Masasi District, Tanzania	2022	Plos One	Tanzania	Masasi	590	adults	compliance	longitudinal	both	no	yes	yes	yes	no	no	yes	no	no	Ever taken - no limit given, and previously taken	100	E	ALB	400mg	Table 4	longitudinal and cross-sectional compliance
Mass Drug Administration Targeting Onchocerca Volvulus In Owabi Catchment Area In Ashanti Region, Ghana: Determinants Of Drug Coverage And Drug Uptake	2022	Parasite Epidemiology And Control	Ghana	Ashanti	2008	adults	compliance	longitudinal	both	yes	yes	no	yes	no	no	no	yes	no	Ever taken - no limit given, and previously taken	100	E	ivermectin	NA	Table 3, Table 5	longitudinal and cross-sectional compliance
Compliance To A Five-Year Biannual Ivermectin Treatment For Onchocerciasis Elimination And Its Determinants Among Adults In The Bench Maji Zone, Southwest Ethiopia: A Community-Based Cross-Sectional Study	2021	Journal Of Parasitology Research	Ethiopia	Bench Maji Zone	553	adults	compliance	longitudinal	individual	yes	yes	yes	yes	no	no	no	yes	no	Ever taken - 10 rounds/5 years	10	B	ivermectin	NA	Table 2	assumed longitudinal compliance	not given	eligible population
Coverage Evaluation Surveys Following Soil-Transmitted Helminthiasis And Schistosomiasis Mass Drug Administration In Wolaita Zone Of Ethiopia-The Geshiyaro Project	2021	Plos One	Ethiopia	Wolayita zone	18875	whole community	compliance	cross-sectional	compliance	no	no	yes	yes	yes	yes	no	no	no	N/A	NA	NA	ALB, PZQ	400mg ALB (> 2 years old), 10ml syrup of 200 mg per 5ml ALB (1–2 years old), 600mg PZQ (>4 years old) in a height-dependent dose (1–5 tablets)	Table 2 and Table 3	compliance	eligible participants swallowing	eligible population
Coverage Validation Survey For Lymphatic Filariasis Treatment In Itang Special District Of Gambella Regional State Of Ethiopia: A Cross-Sectional Study	2021	Infection And Drug Resistance	Ethiopia	Gambella	2082	whole community	compliance	cross-sectional	compliance	yes	yes	no	yes	no	no	yes	no	no	N/A	NA	NA	IVM, ALB	NA	Table 1, 2, 3	compliance	eligible participants swallowing	eligible population
Evaluating Context-Specific Evidence-Based Quality Improvement Intervention On Lymphatic Filariasis Mass Drug Administration In Northern Ghana Using The Re-Aim Framework	2021	Tropical Medicine And Health	Ghana	Bole District	446	whole community	compliance	longitudinal	individual	no	no	no	yes	no	no	yes	no	no	pre and post intervention	2	B	N/A	NA	Table 4	assumed compliance	not given	not given
Evaluating Equity And Coverage In Mass Drug Administration For Soil-Transmitted Helminth Infections Among School-Age Children In The Hard-To-Reach Setting Of Southern Ethiopia	2021	Pediatric Health, Medicine And Therapeutics	Ethiopia	South Omo Zone	956	SAC	compliance	cross-sectional	compliance	yes	yes	no	yes	yes	no	no	no	no	N/A	NA	NA	ALB, MBD	albendazole (400 mg) or mebendazole (500 mg)	Table 3	compliance	eligible participants swallowing	eligible population
Evaluation Of Mass Drug Administration For Schistosomiasis And Soil-Transmitted Helminths In School-Aged Children In Bankass, Mali	2021	International Journal Of Infectious Diseases : Ijid : Official Publication Of The International Society For Infectious Diseases	Mali	Bankass	2128	SAC	undefined	cross-sectional	undefined	no	no	no	yes	yes	yes	no	no	no	N/A	NA	NA	praziquantel and albendazole	NA	Table 1	undefined	not given	not given
Factors Associated With Soil-Transmitted Helminths Infection In Benin: Findings From The Deworm3 Study	2021	Plos Neglected Tropical Diseases	Benin	Comé	6139	whole community	compliance	cross-sectional	assumed compliance	no	no	no	yes	yes	no	no	no	no	N/A	NA	NA	albendazole	NA	Table 3 and 4	assumed compliance	not given	not given
Factors Influencing Mass Drug Administration Adherence And Community Drug Distributor Opportunity Costs In Liberia: A Mixed-Methods Approach	2021	Parasites & Vectors	Liberia	Bong and Maryland	524	whole community	compliance	cross-sectional	assumed compliance	no	yes	yes	yes	no	yes	yes	yes	no	N/A	NA	NA	ivermectin (IVM), albendazole (ABD)	NA	Table 3	assumed compliance	not given	not given
Impact Of Annual Versus Semiannual Mass Drug Administration With Ivermectin And Albendazole On Helminth Infections In Southeastern Liberia	2021	The American Journal Of Tropical Medicine And Hygiene	Liberia	Maryland County	7838	whole community	compliance	longitudinal	RCS	no	no	no	yes	yes	yes	yes	yes	no	5 rounds over 72 months - self reported	NA	NA	ivermectin and albendazole	ivermectin (200mg/kg, dosed using a dosingpole) plus albendazole (afixed dose of 400 mg)	Table 1	compliance	eligible participants swallowing	eligible population
Ivermectin Treatment Coverage Validation In Two Onchocerciasis Endemic Districts In Ethiopia: A Community-Based Cross-Sectional Study, 2019	2021	Journal Of Multidisciplinary Healthcare	Ethiopia	Benishangul-Gumuz and Gambella	3765	whole community	compliance	cross-sectional	compliance	yes	yes	yes	yes	no	no	no	yes	no	N/A	NA	NA	ivermectin	NA	Table 3	compliance	eligible participants swallowing	eligible population
Low Knowledge And Unawareness Of The Health Promotion As The Determinant Factors In Non-Compliance To The Mass Drug Administration Program	2021	Kesmas-National Public Health Journal	Indonesia	Cilimus District, Kuningan	106	whole community	compliance	cross-sectional	assumed compliance	yes	no	no	yes	no	no	yes	no	no	N/A	NA	NA	MDA, not specificified	NA	Table 2	assumed compliance	eligible participants swallowing	not given
Lymphatic Filariasis Elimination In The Dominican Republic: History, Progress, And Remaining Steps	2021	Plos Neglected Tropical Diseases	Dominican Republic	El Seibo, La Altagracia, Districto Nacional, Bahoruco	1174050	whole community	undefined	longitudinal	RCS	no	no	yes	yes	no	no	yes	no	no	5 and 3 rounds of annual MDA	NA	NA	ALB and DEC	NA	Table 1, 3, 4	NA		at risk population
Multi-Intervention Integrated Deworming Strategy For Sustained Control Of Soil-Transmitted Helminths Infections: A Case Study In Jiangsu Province, China	2021	Infectious Diseases Of Poverty	China	Jiangsu Province	10000000	whole community	compliance	longitudinal	RCS	no	no	no	yes	yes	no	no	no	no	26 annual rounds fo MDA for province	NA	NA	MEB, ALB	Mebendazole or albendazole pills (400 or 500 mg)	Figure 2	compliance	eligible participants swallowing	eligible population
Results From 2 Cohort Studies In Central Africa Show That Clearance Of Wuchereria Bancrofti Infection After Repeated Rounds Of Mass Drug Administration With Albendazole Alone Is Closely Linked To Individual Adherence	2021	Clinical Infectious Diseases : An Official Publication Of The Infectious Diseases Society Of America	Republic of Congo, Democratic Republic of the Congo		2658	whole community	compliance	longitudinal	individual	no	no	no	yes	no	no	yes	no	no	8 rounds over 4 years - self reported on compliance to previous round at each round	8	B	Albendazole	single tablet of ALB (400 mg)	Supplementary Material 1	assumed longitudinal compliance	not given	not given
Risk Factors For Lymphatic Filariasis And Mass Drug Administration Non-Participation In Mandalay Region, Myanmar	2021	Parasites & Vectors	Myanmar	Mandalay Region	1014	whole community	compliance	longitudinal	both	no	no	no	yes	no	no	yes	no	no	Ever taken - over 6 rounds/years, taken last round	6	E	DEC and albendazole	NA	Table 1	assumed cross-sectional and longitudinal compliance		eligible population
Why Onchocerciasis Transmission Persists After 15 Annual Ivermectin Mass Drug Administrations In South-West Cameroon	2021	Bmj Global Health	Cameroon	Southwest	19915	whole community	compliance	longitudinal	individual	yes	no	no	yes	no	no	no	yes	no	ever taken - broken into never, 0-50%, 50-75%, 75%+ possible rounds	100	E	Ivermectin	NA	Table 1, Figure 2	assumed longitudinal compliance	not given	eligible population
A Community Survey Of Coverage And Adverse Events Following Country-Wide Triple-Drug Mass Drug Administration For Lymphatic Filariasis Elimination, Samoa 2018	2020	Plos Neglected Tropical Diseases	Samoa	All islands	4420	whole community	compliance	cross-sectional	compliance	no	no	no	yes	no	no	yes	no	no	N/A	NA	NA	IVM, DEC, ALB	ivermectin 150–200?g/kg, diethylcarbamazine [DEC] 6mg/kg, and albendazole 400mg	Fig 2, Figure 4, Figure 5	compliance	eligible participants swallowing	eligible population
Addressing Barriers Of Community Participation And Access To Mass Drug Administration For Lymphatic Filariasis Elimination In Coastal Kenya Using A Participatory Approach	2020	Plos Neglected Tropical Diseases	Kenya	Coastal (Kaloleni sub-county)	688	adults	compliance	longitudinal	RCS	no	no	no	yes	no	no	yes	no	no	compliance, and previously taken	NA	NA	ALB, DEC	DEC, 6 mg/kg plus albendazole (400 mg)	Table 6	repeated assumed cross-sectional compliance
Exploring Factors Affecting Quality Implementation Of Lymphatic Filariasis Mass Drug Administration In Bole And Central Gonja Districts In Northern Ghana	2020	Plos Neglected Tropical Diseases	Ghana	Bole and Central Gonja districts	446	adults	compliance	longitudinal	individual	no	no	yes	yes	no	no	yes	no	no	Ever taken - no limit given	100	E	ivermectin and albendazole	NA	Table 4	longitudinal compliance	eligible participants swallowing	eligible population
Impact Of Annual And Semi-Annual Mass Drug Administration For Lymphatic Filariasis And Onchocerciasis On Hookworm Infection In Cote D'ivoire	2020	Plos Neglected Tropical Diseases	Ivory Coast	Akoupé and Abengourou	2022	whole community	compliance	longitudinal	RCS	no	no	no	yes	yes	no	yes	yes	no	averaged	NA	NA	IVM, ALB	IVM (0.2 mg/kg) and ALB (a fixed dose of 400 mg)	In results text	compliance	eligible participants swallowing	eligible population
Lessons Learned In Conducting Mass Drug Administration For Schistosomiasis Control And Measuring Coverage In An Operational Research Setting	2020	The American Journal Of Tropical Medicine And Hygiene	Kenya, Mozambique, Tanzania, Ivory Coast, Niger	Multiple	350000	whole community	compliance	longitudinal	RCS	no	no	yes	yes	no	yes	no	no	no	multiple rounds and years and countries	NA	NA	Albendazole and praziquantel	NA	Figure 1, 2, 3, 5, Supp table 1	compliance	eligible participants swallowing	eligible population
Lot Quality Assurance Sampling To Assess Coverage And Compliance Following Mass Drug Administration To Eliminate Lymphatic Filariasis In Fiji: A Methodological Approach	2020	Plos One	Fiji	North, Central, Eastern division	304	whole community	compliance	cross-sectional	compliance	no	no	yes	yes	no	no	yes	no	no	N/A	NA	NA	ALB and DEC	albendazole (one fixed dose of 400 mg) with diethylcarbamazine citrate (DEC, 6 mg/kg body weight)	Table 2	compliance	eligible participants swallowing	eligible population
Mass Drug Administration Programme Against Lymphatic Filariasis-An Evaluation Of Coverage And Compliance In A Northern Karnataka District, India	2020	Clinical Epidemiology And Global Health	India	northern Karnataka district	1110	adults	compliance	cross-sectional	compliance	no	no	yes	yes	no	no	yes	no	no	N/A	NA	NA	DEC, ALB	NA	Tab 1	compliance	eligible participants swallowing	eligible population
Patterns Of Individual Non-Treatment During Multiple Rounds Of Mass Drug Administration For Control Of Soil-Transmitted Helminths In The Tumikia Trial, Kenya: A Secondary Longitudinal Analysis	2020	The Lancet Global Health	Kenya	Kwale County, Bungoma County	36327	whole community	compliance	longitudinal	individual	yes	yes	no	yes	yes	no	no	no	no	4 rounds over 2 years - recorded by CDD, digitised, and participant linked over the 4 rounds	4	A	Albendazole	400 mg albendazole	Supplementary Material 1	longitudinal compliance	eligible participants swallowing	eligible population
Point Prevalence Mapping Reveals Hotspot For Onchocerciasis Transmission In The Ndikinimeki Health District, Centre Region, Cameroon	2020	Parasites & Vectors	Cameroon	Centre Region	603	whole community	compliance	longitudinal	individual	yes	yes	no	yes	no	no	no	yes	no	Ever taken - 5 years	5	E	Ivermectin	NA	Data reported in text	longitudinal compliance	eligible participants swallowing	eligible population
Praziquantel Treatment Coverage Among School Age Children Against Schistosomiasis And Associated Factors In Ethiopia: A Cross-Sectional Survey, 2019	2020	Bmc Infectious Diseases	Ethiopia	National	5679	SAC	compliance	cross-sectional	assumed compliance	yes	yes	yes	yes	no	yes	no	no	no	N/A	NA	NA	praziquantel	height dependent	Table 2	assumed compliance	not given	not given
Prevalence And Correlates Of Lymphatic Filariasis Infection And Its Morbidity Following Mass Ivermectin And Albendazole Administration In Mkinga District, North-Eastern Tanzania	2020	Journal Of Clinical Medicine	Tanzania	Mkinga District	4115	whole community	compliance	cross-sectional	assumed compliance	yes	no	yes	yes	no	no	yes	no	no	N/A	NA	NA	IVM, ALB	NA	Figure 3, Figure 4	assumed compliance	not given	not given
Preventive Chemotherapy Coverage Against Soil-Transmitted Helminth Infection Among School Age Children: Implications From Coverage Validation Survey In Ethiopia, 2019	2020	Plos One	Ethiopia	Benishangul-Gumuz and Gambella	8154	SAC	compliance	cross-sectional	compliance	yes	yes	yes	yes	yes	no	no	no	no	N/A	NA	NA	ALB, MEB	NA	Figure 1, Table 3	compliance	eligible participants swallowing	eligible population
The Usefulness Of Indirect Diagnostic Tests For Schistosoma Haematobium Infection After Repeated Rounds Of Mass Treatment With Praziquantel In Mpwapwa And Chakechake Districts In Tanzania	2020	International Journal Of Infectious Diseases : Ijid : Official Publication Of The International Society For Infectious Diseases	Tanzania	Mpwapwa and Chakechake districts	503	SAC	undefined	cross-sectional	undefined	no	no	yes	no	no	yes	no	no	no	N/A	NA	NA	PZQ	praziquantel (40 mg/kg)	in the text under Tab 1	undefined	not given	not given
Barriers And Gaps In Utilization And Coverage Of Mass Drug Administration Program Against Soil-Transmitted Helminth Infection In Bangladesh: An Implementation Research	2019	Journal Of Infection And Public Health	Bangladesh	Dhaka and Sylhet	263	SAC	compliance	longitudinal	both	no	no	no	yes	yes	no	no	no	no	2 rounds over 1 year - self reported compliance to possible rounds	2	B	MEB	mebendazole (500 mg)	Table 3, Table 4	longitudinal and cross-sectional compliance	eligible participants swallowing	eligible population
Bridging The Gap In Outreach And Compliance With Mass Drug Administration For Lymphatic Filariasis Elimination In An Endemic District In Kerala, India: An Intervention Research Approach	2019	Health Education Research	India	Kerala	4861	whole community	compliance	longitudinal	RCS	no	no	no	yes	no	no	yes	no	no	pre and post intervention	NA	NA	ALB and DEC	NA	Table 2	compliance	eligible participants swallowing
Comparison Of Reported And Survey-Based Coverage In Onchocerciasis Programs Over A Period Of 8 Years In Cameroon And Uganda	2019	The American Journal Of Tropical Medicine And Hygiene	Uganda, Cameroon		38433	whole community	compliance	longitudinal	RCS	no	no	yes	yes	no	no	no	yes	no	8 years of data, multiple regions in each	NA	NA	Ivermectin		Table 2	assumed compliance		eligible population
Coverage Assessment Survey Following Trachoma Mass Drug Administration (Mda) In Six Districts Of Oromia, Western Ethiopia, 2017	2019	Plos Neglected Tropical Diseases	Ethiopia	Oromia	1747	whole community	compliance	cross-sectional	compliance	yes	yes	yes	yes	no	no	no	no	yes	N/A	NA	NA	azithromycin	NA	Figure 2, 3, 4	compliance	eligible participants swallowing	eligible population
Coverage Of Mass Drug Administration For Elimination Of Lymphatic Filariasis In Urban Nagpur, Central India: A Mixed Method Study	2019	Journal Of Family Medicine And Primary Care	India	Nagpur	1096	whole community	compliance	cross-sectional	compliance	yes	yes	no	yes	no	no	yes	no	no	N/A	NA	NA	ivermectin, albendazole and DEC	NA	Table 1	compliance	eligible participants swallowing	eligible population
Effects, Equity, And Cost Of School-Based And Community-Wide Treatment Strategies For Soil-Transmitted Helminths In Kenya: A Cluster-Randomised Controlled Trial	2019	Lancet (London, England)	Kenya	Kwale	22788	whole community	compliance	longitudinal	RCS	yes	no	no	yes	yes	no	no	no	no	biannual (4 rounds) and annual treatment (2 rounds)	NA	NA	ALB	400mg	Table 2	compliance	eligible participants swallowing	eligible population
Elimination Within Reach: A Cross-Sectional Study Highlighting The Factors That Contribute To Persistent Lymphatic Filariasis In Eight Communities In Rural Ghana	2019	Plos Neglected Tropical Diseases	Ghana	Nzema East district, Ellembelle district	924	adults	compliance	longitudinal	individual	no	no	yes	yes	no	no	yes	no	no	Ever taken - maximum median rounds - 8	12	A	NA	NA	Fig 2	assumed longitudinal compliance	not given	not given
Exploring Effectiveness Of Mass Drug Administration Program Against Lymphatic Filariasis In Raichur District, Karnataka	2019	International Journal Of Health And Allied Sciences	India	Karnataka	1222	whole community	compliance	cross-sectional	compliance	no	no	yes	yes	no	no	yes	no	no	N/A	NA	NA	ALB, DEC	NA	Text under tab 1, tab 2	compliance	eligible participants swallowing	eligible population
Improved Assessment Of Mass Drug Administration And Health District Management Performance To Eliminate Lymphatic Filariasis	2019	Plos Neglected Tropical Diseases	Mozambique, Democratic Republic of the Congo	Cabo Delgado, Nampula, Niassa and Zambezia, Kongo Central province, Kuimba district, Kasai	399	whole community	compliance	longitudinal	RCS	no	no	yes	yes	no	no	yes	no	no	2 time points	NA	NA	ALB and IVM	NA	Table 2, Table 3	repeateed cross-sectional assumed compliance
Infectivity Of Simulium Damnosum Sl And Therapeutic Coverage Of Ivermectin Distribution 10 Years Post Treatment Around Owena Dam, Ondo State, Nigeria	2019	The Brazilian Journal Of Infectious Diseases : An Official Publication Of The Brazilian Society Of Infectious Diseases	Nigeria	Owena Dam, Ondo state	425	whole community	compliance	longitudinal	both	no	yes	no	yes	no	no	no	yes	no	Ever taken - in lifetime, and previously taken at last round	100	E	IVM	NA	Table 2, Table 3	longitudinal compliance
Progress Towards Lymphatic Filariasis Elimination In Ghana From 2000-2016: Analysis Of Microfilaria Prevalence Data From 430 Communities	2019	Plos Neglected Tropical Diseases	Ghana	national			undefined	longitudinal	RCS	yes	yes	no	yes	no	no	yes	no	no	15 annual rounds of MDA	NA	NA	IVM, ALB	ivermectin (150 ?g/kg) and albendazole (400 mg)	Figure 3			at risk population
The Division Of Labour Between Community Medicine Distributors Influences The Reach Of Mass Drug Administration: A Cross-Sectional Study In Rural Uganda	2019	Plos Neglected Tropical Diseases	Uganda	Mayuge District	6148	whole community	compliance	cross-sectional	assumed compliance	no	no	no	yes	yes	yes	yes	no	no	N/A	NA	NA	praziquantel, albendazole, ivermectin		First para in results	assumed compliance	not given	eligible population
Using Intervention Mapping To Design And Implement Quality Improvement Strategies Towards Elimination Of Lymphatic Filariasis In Northern Ghana	2019	Plos Neglected Tropical Diseases	Ghana	Bole	176857	whole community	compliance	longitudinal	RCS	no	yes	no	yes	no	no	yes	no	no	pre and post intervention	NA	NA	DEC, IVM, ALB		Table S1		eligible participants receiving	eligible population
A Rapid Appraisal Of Factors Influencing Praziquantel Treatment Compliance In Two Communities Endemic For Schistosomiasis In Cote D'ivoire	2018	Tropical Medicine And Infectious Disease	Ivory Coast	Moronou and Bigouin	5733	SAC	undefined	cross-sectional	undefined	no	yes	yes	yes	no	yes	no	no	no	N/A	NA	NA	PZQ	Praziquantel tablets (Cesol® 600 mg)	Table 1	undefined	not given	total population
An Impact Evaluation Of Two Rounds Of Mass Drug Administration On The Prevalence Of Active Trachoma: A Clustered Cross Sectional Survey	2018	Plos One	Nigeria	Nasarawa State	3990	whole community	undefined	cross-sectional	undefined	no	no	yes	yes	no	no	no	no	yes	N/A	NA	NA	Azithromycin	NA	In text - under Fig 2	undefined	not given	not given
Audit Of The Community-Directed Treatment With Ivermectin (Cdti) For Onchocerciasis And Factors Associated With Adherence In Three Regions Of Cameroon	2018	Parasites & Vectors	Cameroon	Bafia, Foumbot-Massangam and Yabassi	230000	whole community	compliance	longitudinal	both	yes	yes	yes	yes	no	no	no	yes	no	Ever taken - 5 years, and taken last year	5	E	ivermectin	NA	programmati coverage in text, longitudinal compliance Figure 2, Figure 7, 8 and Table 1 for age/gender	longitudinal and cross-sectional compliance	eligible participants swallowing	eligible population
Comparison Of Mass Azithromycin Coverage Targets Of Children In Niger: A Cluster-Randomized Trachoma Trial	2018	The American Journal Of Tropical Medicine And Hygiene	Niger	Matameye District	2272	whole community	undefined	longitudinal	RCS	no	no	no	yes	no	no	no	no	yes	7 biannual rounds over 3 years	NA	NA	Azithromycin	NA	Table 2 (Figure 1 for denom)	undefined
Comparison Of The Impact Of Different Mass Drug Administration Strategies On Infection With Schistosoma Mansoni In Mwanza Region, Tanzania-A Cluster-Randomized Controlled Trial	2018	The American Journal Of Tropical Medicine And Hygiene	Tanzania	Mwanza	14620	other	compliance	longitudinal	RCS	no	no	no	yes	no	yes	no	no	no	4 years, 6 intervention arms	NA	NA	Praziquantel		Table 3	assumed compliance		eligible population
Coverage Of Azithromycin Mass Treatment For Trachoma Elimination In Northwestern Ethiopia: A Community Based Cross-Sectional Study	2018	Bmc Ophthalmology	Ethiopia	Awi Zone	5826	whole community	compliance	longitudinal	individual	yes	yes	no	yes	no	no	no	no	yes	6 rounds over 6 years - self reported compliance at each round	6	A	Azithromycin	NA	Figure 1	longitudinal compliance	eligible participants swallowing	eligible population
Elimination Of Onchocerciasis From Colombia: First Proof Of Concept Of River Blindness Elimination In The World	2018	Parasites & Vectors	Colombia	Naicioná	1200	whole community	compliance	longitudinal	RCS	no	no	no	yes	no	no	no	yes	no	annual rounds from 1996-2007	NA	NA	Ivermectin	na	Figure 1	assumed compliance		eligible population
Evaluation Of Mass Drug Administration For Filariasis In Boudh District, Odisha	2018	Journal Of Evolution Of Medical And Dental Sciences-Jemds	India	Boudh district, Odisha	1547	whole community	compliance	cross-sectional	assumed compliance	yes	no	yes	yes	no	no	yes	no	no	N/A	NA	NA	DEC and ALB	NA	Table 3	assumed compliance	not given	eligible population
Evaluation Of Onchocerciasis Control In The Upper Denkyira East Municipal In The Forest Area Of Ghana: Responses Of Participants And Distributors To The Cdti Programme	2018	Acta Tropica	Ghana	Upper Denkyira East municipal	692	whole community	compliance	longitudinal	RCS	yes	yes	yes	yes	no	no	no	yes	no	3 available timepoints	NA	NA	Ivermectin		Table 1, 2, and 4	compliance
Evaluation Of Treatment Coverage And Enhanced Mass Drug Administration For Onchocerciasis And Lymphatic Filariasis In Five Local Government Areas Treating Twice Per Year In Edo State, Nigeria	2018	The American Journal Of Tropical Medicine And Hygiene	Nigeria	Edo	4942	whole community	compliance	longitudinal	RCS	no	no	no	yes	no	no	yes	yes	no	two rounds, 6 months apart	NA	NA	ALB, IVM	NA	Table 2, Table 3, Table 4	assumed compliance	eligible participants swallowing	not given
Feasibility Of School-Based Health Education Intervention To Improve The Compliance To Mass Drug Administration For Lymphatic Filariasis In Lalitpur District, Nepal: A Mixed Methods Among Students, Teachers And Health Program Manager	2018	Plos One	Nepal	Lalitpur district	572	SAC	compliance	longitudinal	RCS	no	no	no	yes	no	no	yes	no	no	pre and post intervention	NA	NA	NA	NA	Table 3	assumed compliance		eligible population
How Elimination Of Lymphatic Filariasis As A Public Health Problem In The Kingdom Of Cambodia Was Achieved	2018	Infectious Diseases Of Poverty	Cambodia	Rovieng, Ratanakiri, Angkor Chum, Siem Reap, Varin, Stung Treng	557859	whole community	compliance	longitudinal	RCS	no	no	yes	yes	no	no	yes	no	no	5 annual rounds, reported and survey compliance	NA	NA	DEC and ALB	NA	Table 2	compliance	eligible participants swallowing	eligible population
Impact Of Five Annual Rounds Of Mass Drug Administration With Ivermectin On Onchocerciasis In Sierra Leone	2018	Infectious Diseases Of Poverty	Sierra Leone		2775468	whole community	compliance	longitudinal	RCS	no	no	yes	yes	no	no	no	yes	no	5 annual rounds	NA	NA	IVM, ALB	NA	Table 2 - compliance for 5 years over 12 districts	assumed compliance	eligible participants treated	eligible population
Impact Of Repeated Annual Community Directed Treatment With Ivermectin On Loiasis Parasitological Indicators In Cameroon: Implications For Onchocerciasis And Lymphatic Filariasis Elimination In Areas Co-Endemic With Loa Loa In Africa	2018	Plos Neglected Tropical Diseases	Cameroon	National	3684	whole community	compliance	longitudinal	individual	yes	yes	yes	yes	no	no	no	yes	no	Ever taken - self reported compliance - 1 to 11+ rounds/years	12	A	IVM	single dose	Figure 2	assumed longitudinal compliance	not given	eligible population
Lymphatic Filariasis Control In Tanzania: Infection, Disease Perceptions And Drug Uptake Patterns In An Endemic Community After Multiple Rounds Of Mass Drug Administration	2018	Parasites & Vectors	Tanzania	Tanga District	737	whole community	compliance	cross-sectional	assumed compliance	no	no	no	yes	no	no	yes	no	no	N/A	NA	NA	NA	NA	Table 1	assumed compliance	participants swallowing	not given
Lymphatic Filariasis Transmission In Rufiji District, Southeastern Tanzania: Infection Status Of The Human Population And Mosquito Vectors After Twelve Rounds Of Mass Drug Administration	2018	Parasites & Vectors	Tanzania	Rufiji District	854	whole community	compliance	longitudinal	both	no	no	no	yes	no	no	yes	no	no	Ever taken - over past 12 years and taken last year	12	E	Ivermectin and albendazole	ivermectin (150–200 mg/kg) and albendazole (400 mg)	Table 1	assumed longitudinal compliance	eligible participants swallowing	eligible population
Mass Drug Administration (Mda) For Elimination Of Lymphatic Filariasis: Experiences From Nayagarh District Of Odisha, India	2018	Indian Journal Of Community Health	India	Nayagarh District of Odisha	590	whole community	compliance	cross-sectional	compliance	no	yes	yes	yes	no	no	yes	no	no	N/A	NA	NA	DEC and ALB	NA	Table 2 and 3	compliance	eligible participants swallowing	eligible population
Perceived Threat And Benefit Toward Community Compliance Of Filariasis' Mass Drug Administration In Pekalongan District, Indonesia	2018	Risk Management And Healthcare Policy	Indonesia	Pekalongan district	600	adults	undefined	cross-sectional	undefined	no	yes	no	yes	no	no	yes	no	no	N/A	NA	NA	DEC, ALB	NA	Table 3	undefined	not given	not given
Progress On Elimination Of Lymphatic Filariasis In Sierra Leone	2018	Parasites & Vectors	Sierra Leone		4234375	whole community	compliance	longitudinal	RCS	no	no	yes	yes	no	no	yes	no	no	2 annual rounds	NA	NA	Ivermectin		Table 1	assumed compliance		eligible population
The Prevalence Of Lymphatic Filariasis Infection And Disease Following Six Rounds Of Mass Drug Administration In Mandalay Region, Myanmar	2018	Plos Neglected Tropical Diseases	Myanmar	Mandalay Region	1014	whole community	compliance	longitudinal	both	no	yes	yes	yes	no	no	yes	no	no	Ever taken - no time limit (max 6), and last round of MDA	6	E	albendazole and diethylcarbamazine	NA	In text, fig 5, Supp Table 1	assumed longitudinal and cross-sectional compliance
Adherence To Ivermectin Is More Associated With Perceptions Of Community Directed Treatment With Ivermectin Organization Than With Onchocerciasis Beliefs	2017	Plos Neglected Tropical Diseases	Cameroon	e Centre-West area of Cameroon	1272	adults	compliance	longitudinal	both	no	no	yes	yes	no	no	no	yes	no	Ever taken - in lifetime, and previously taken at last round	100	E	ivermectin	NA	Table 3	longitudinal and cross-sectional compliance
Albendazole And Ivermectin For The Control Of Soil-Transmitted Helminths In An Area With High Prevalence Of Strongyloides Stercoralis And Hookworm In Northwestern Argentina: A Community-Based Pragmatic Study	2017	Plos Neglected Tropical Diseases	Argentina	Tartagal	4891	whole community	compliance	cross-sectional	assumed compliance	no	no	yes	yes	yes	no	no	no	no	N/A	NA	NA	ALB and IVM		Table 1	compliance	eligible participants treated	eligible population
Assessing The Benefits Of Five Years Of Different Approaches To Treatment Of Urogenital Schistosomiasis: A Score Project In Northern Mozambique	2017	Plos Neglected Tropical Diseases	Mozambique	Cabo Delgado	81167	whole community	compliance	longitudinal	RCS	no	no	no	yes	no	yes	no	no	no	sMDA and cMDA figures	NA	NA	Praziquantel	40mg/kg using a WHO dose pole	Table 5	compliance	eligible participants swallowing	eligible population
Cluster Randomized Trial Comparing School-Based Mass Drug Administration Schedules In Areas Of Western Kenya With Moderate Initial Prevalence Of Schistosoma Mansoni Infections	2017	Plos Neglected Tropical Diseases	Kenya	Nyanza Province	7208	SAC	compliance	longitudinal	RCS	no	no	no	yes	no	yes	no	no	no	4 annual rounds, 3 intervention arms	NA	NA	PZQ	40mg/kg	Table 4
Community-Directed Mass Drug Administration Is Undermined By Status Seeking In Friendship Networks And Inadequate Trust In Health Advice Networks	2017	Social Science & Medicine (1982)	Uganda	Mayuge District	16357	whole community	compliance	cross-sectional	compliance	no	no	no	yes	yes	yes	yes	no	no	N/A	NA	NA	praziquantel, albendazole, ivermectin	NA	Fig 1	compliance	eligible participants swallowing	eligible population
Effect Of Deworming On Indices Of Health, Cognition, And Education Among Schoolchildren In Rural China: A Cluster-Randomized Controlled Trial	2017	The American Journal Of Tropical Medicine And Hygiene	China	Qiandongnan Prefecture in Guizhou Province	10000	SAC	compliance	longitudinal	individual	no	no	no	yes	yes	no	no	no	no	2 rounds over 1 year - self reported at each time point	2	B	ALB	200 mg ALbendazole	Paragraqh at bottom of results	assumed longitudinal compliance	not given	eligible population
Evaluation Of Onchocerciasis Transmission In Tanzania: Preliminary Rapid Field Results In The Tukuyu Focus, 2015	2017	The American Journal Of Tropical Medicine And Hygiene	Tanzania	Tukuyu focus	948	whole community	compliance	cross-sectional	assumed compliance	no	no	no	yes	no	no	no	yes	no	N/A	NA	NA	Ivermectin	NA	Table 1	assumed compliance	not given	eligible population
Field-Based Evidence Of Single And Few Doses Of Annual Ivermectin Treatment Efficacy In Eliminating Skin Microfilaria Load After A Decade Of Intervention	2017	Ethiopian Journal Of Health Sciences	Nigeria	Kaduna State	438	adults	compliance	longitudinal	individual	no	no	yes	yes	no	no	no	yes	no	10 rounds over 10 years - self reported compliance to each round	10	A	Ivermectin	NA	Figure 1, Table 1	assumed longitudinal compliance	not given	not given
Fifteen Years Of Programme Implementation For The Elimination Of Lymphatic Filariasis In Ghana: Impact Of Mda On Immunoparasitological Indicators	2017	Plos Neglected Tropical Diseases	Ghana	national		whole community	undefined	longitudinal	RCS	no	no	no	yes	no	no	yes	no	no	national coverage over the past 15 years	NA	NA	ivermectin		Figure 1	assumed coverage
Impact Of Mass Drug Administration For Elimination Of Lymphatic Filariasis In Nepal	2017	Plos Neglected Tropical Diseases	Nepal	Multiple		SAC	undefined	longitudinal	RCS	no	no	yes	yes	no	no	yes	no	no	6 annual rounds	NA	NA	ALB and DEC		Table 1	undefined
Important Progress Towards Elimination Of Onchocerciasis In The West Region Of Cameroon	2017	Parasites & Vectors	Cameroon	West Region	2058	whole community	compliance	longitudinal	both	yes	no	yes	yes	no	no	no	yes	no	Ever taken - 5 years, and taken last year	5	E	Ivermectin	NA	Figure 6, Figure 7	longitudinal compliance	eligible participants swallowing	total population
Lymphatic Filariasis Elimination Efforts In Rufiji, Southeastern Tanzania: Decline In Circulating Filarial Antigen Prevalence In Young School Children After Twelve Rounds Of Mass Drug Administration And Utilization Of Long-Lasting Insecticide-Treated Nets	2017	International Journal Of Infectious Diseases : Ijid : Official Publication Of The International Society For Infectious Diseases	Tanzania	Rufiji	200000	whole community	compliance	longitudinal	RCS	no	no	no	yes	no	no	yes	no	no	2 time points	NA	NA	IVM, ALB	ivermectin (150–200 mg/kg) and albendazole (400 mg)	Table 3	repeated cross-sectional compliance	eligible participants swallowing	eligible population
Mass Drug Administration In Central Equatoria, South Sudan: Results And Suggestions For Future Distributions	2017	International Health	South Sudan	Central Equatoria	196725	SAC	compliance	longitudinal	RCS	no	no	yes	yes	yes	yes	no	no	no	2 biannual treatments in 1 year	NA	NA	ALB and PZQ		Table 2	compliance
Prevalence And Risk Factors Associated With Lymphatic Filariasis In American Samoa After Mass Drug Administration	2017	Tropical Medicine And Health	American Samoa	national	1881	whole community	compliance	longitudinal	both	no	no	no	yes	no	no	yes	no	no	Ever taken - over 7 years, and taken at last round	7	E	albendazole and diethylcarbamazine	NA	Table 3 and 6	assumed cross-sectional and longitudinal compliance		eligible population
Reaching Endpoints For Lymphatic Filariasis Elimination- Results From Mass Drug Administration And Nocturnal Blood Surveys, South Gujarat, India	2017	Plos Neglected Tropical Diseases	India	South Gujarat		whole community	compliance	longitudinal	RCS	no	no	no	yes	no	no	yes	no	no	6 annual rounds	NA	NA	DEC and ALB		Table 2
The Interruption Of Onchocerca Volvulus And Wuchereria Bancrofti Transmission By Integrated Chemotherapy In The Obongi Focus, North Western Uganda	2017	Plos One	Uganda			whole community	compliance	longitudinal	RCS	no	no	no	yes	no	no	yes	no	no	1993-2014	NA	NA	Ivermectin and ALB		Fig 2 and 3
Accuracy Of Coverage Survey Recall Following An Integrated Mass Drug Administration For Lymphatic Filariasis, Schistosomiasis, And Soil-Transmitted Helminthiasis	2016	Plos Neglected Tropical Diseases	Togo	Binah District	2000	whole community	compliance	cross-sectional	assumed compliance	yes	yes	no	yes	yes	yes	yes	yes	no	N/A	NA	NA	Alb, Ivm and Pzq	WHO guidelines	Table 3	assumed compliance	participants swallowing	not given
Controlling Neglected Tropical Diseases (Ntds) In Haiti: Implementation Strategies And Evidence Of Their Success	2016	Plos Neglected Tropical Diseases	Haiti	National			undefined	longitudinal	RCS	no	no	yes	yes	yes	no	yes	no	no		NA	NA	400 mg of albendazole (ALB) and an age-based dose of diethylcarbamazine (DEC)		Table 1	compliance
Improving Coverage And Compliance In Mass Drug Administration For The Elimination Of Lf In Two 'Endgame' Districts In Indonesia Using Micronarrative Surveys	2016	Plos Neglected Tropical Diseases	Indonesia		631	adults	compliance	longitudinal	both	no	yes	yes	yes	no	no	yes	no	no	Ever taken - no limit given, and previously taken	100	E	NA	NA	Table 2	longitudinal and cross-sectional compliance
Praziquantel Coverage In Schools And Communities Targeted For The Elimination Of Urogenital Schistosomiasis In Zanzibar: A Cross-Sectional Survey	2016	Parasites & Vectors	Tanzania	Zanzibar	15612	whole community	compliance	cross-sectional	assumed compliance	yes	yes	yes	yes	no	yes	no	no	no	N/A	NA	NA	ALB,PZQ	praziquantel (40 mg/kg) for schistosomiasis and albendazole (400 mg) for soil-transmitted helminthiasis	Table 1	assumed compliance	eligible participants swallowing	not given
Relationship Between Community Drug Administration Strategy And Changes In Trachoma Prevalence, 2007 To 2013	2016	Plos Neglected Tropical Diseases	Australia	Multiple communities		other	undefined	longitudinal	RCS	no	no		yes	no	no	no	no	yes		NA	NA	azithromycin		Table 3 has coverage data for 0-14 years old
Still Mesoendemic Onchocerciasis In Two Cameroonian Community-Directed Treatment With Ivermectin Projects Despite More Than 15 Years Of Mass Treatment	2016	Parasites & Vectors	Cameroon	Bafia and Yabassi	756	whole community	compliance	longitudinal	both	yes	no	yes	yes	no	no	no	yes	no	Ever taken - 5 years, and taken last year	5	E	Ivm	NA	Fig 8, 9	longitudinal and cross-sectional compliance		eligible population
Surveillance And Azithromycin Treatment For Newcomers And Travelers Evaluation (Asante) Trial: Design And Baseline Characteristics	2016	Ophthalmic Epidemiology	Tanzania	Kongwa	NA	SAC	compliance	cross-sectional	assumed compliance	no	no	no	yes	no	no	no	no	yes	N/A	NA	NA	Azithromycin	single dose of 20mg/kg up to 1gm of azithromycin, was administered using height-based dosing	Table 3	assumed compliance	not given	not given
Sustaining Control Of Schistosomiasis Mansoni In Western Cote D'ivoire: Results From A Score Study, One Year After Initial Praziquantel Administration	2016	Plos Neglected Tropical Diseases	Ivory Coast	Cavally, Guemon, Haut-Sassandra, and Tonkpi	31832	SAC	compliance	cross-sectional	compliance	no	no	yes	yes	no	yes	no	no	no	N/A	NA	NA	Praziquantel	praziquantel (40 mg/kg) using a dose pole	text - coverage of sbt and supplementary table 2	compliance	eligible participants swallowing	eligible population
Mapping And Modelling The Impact Of Mass Drug Adminstration On Filariasis Prevalence In Myanmar	2018	Infectious Diseases Of Poverty	Myanmar	All endemic districts	36407716	whole community	undefined	longitudinal	RCS	no	no		yes	no	no	yes	no	no		NA	NA	ALB and DEC		Table 2		eligible participants swallowing	total population

## Sheet: S2_Data (2)
References
1	Lupenza ET, Gasarasi DB, Minzi OM. Lymphatic filariasis elimination status: Wuchereria bancrofti infections in human populations and factors contributing to continued transmission after seven rounds of mass drug administration in Masasi District, Tanzania. PLoS One. 2022;17: e0262693. doi:10.1371/JOURNAL.PONE.0262693
2	Osei FA, Newton S, Nyanor I, Osei-Yeboah E, Amuzu EX, Mensah NK, et al. Mass drug administration targeting Onchocerca volvulus in Owabi catchment area in Ashanti Region, Ghana: Determinants of drug coverage and drug uptake. Parasite Epidemiol Control. 2022;16: e00235. doi:10.1016/J.PAREPI.2021.E00235
3	Kifle B, Nigatu M. Compliance to a Five-Year Biannual Ivermectin Treatment for Onchocerciasis Elimination and Its Determinants among Adults in the Bench Maji Zone, Southwest Ethiopia: A Community-Based Cross-Sectional Study. J Parasitol Res. 2021;2021. doi:10.1155/2021/8866639
4	Liyew EF, Chernet M, Belay H, Maddren R, Landeryou T, Kalahasti S, et al. Coverage evaluation surveys following soil-transmitted helminthiasis and schistosomiasis mass drug administration in Wolaita Zone of Ethiopia—The Geshiyaro project. PLoS One. 2021;16: e0260722. doi:10.1371/JOURNAL.PONE.0260722
5	Teshome A, Asfaw MA, Churko C, Yihune M, Chisha Y, Getachew B, et al. Coverage Validation Survey for Lymphatic Filariasis Treatment in Itang Special District of Gambella Regional State of Ethiopia: A Cross-Sectional Study. 2021 [cited 11 Jul 2023]. doi:10.2147/IDR.S297001
6	Manyeh AK, Chirwa T, Ramaswamy R, Baiden F, Ibisomi L. Evaluating context-specific evidence-based quality improvement intervention on lymphatic filariasis mass drug administration in Northern Ghana using the RE-AIM framework. Trop Med Health. 2021;49. doi:10.1186/s41182-021-00305-3
7	Asfaw MA, Hailu C, Beyene TJ. Evaluating Equity and Coverage in Mass Drug Administration for Soil-Transmitted Helminth Infections among School-Age Children in the Hard-to-Reach Setting of Southern Ethiopia. Pediatr Heal Med Ther. 2021;12: 325. doi:10.2147/PHMT.S316194
8	Sangare M, Berthe A, Dolo H, Fatao Diabaté A, dite Nènè Konipo F, Soumaoro L, et al. Evaluation of mass drug administration for schistosomiasis and soil-transmitted helminths in school-aged children in Bankass, Mali. Int J Infect Dis. 2021;112: 196–201. doi:10.1016/j.ijid.2021.08.063
9	Avokpaho EFGA, Houngbégnon P, Accrombessi M, Atindégla E, Yard E, Means AR, et al. Factors associated with soil-transmitted helminths infection in Benin: Findings from the DeWorm3 study. PLoS Negl Trop Dis. 2021;15: e0009646. doi:10.1371/JOURNAL.PNTD.0009646
10	Agboraw E, Sosu F, Dean L, Siakeh A, Thomson R, Kollie K, et al. Factors influencing mass drug administration adherence and community drug distributor opportunity costs in Liberia: a mixed-methods approach. PARASITES \& VECTORS. 2021;14. doi:10.1186/s13071-021-05058-w
11	Eneanya OA, Gankpala L, Goss CW, Bolay FK, Weil GJ, Fischer PU. Impact of Annual versus Semiannual Mass Drug Administration with Ivermectin and Albendazole on Helminth Infections in Southeastern Liberia. Am J Trop Med Hyg. 2022;106: 700–709. doi:10.4269/AJTMH.21-0768
12	Churko C, Yihune M, Teshome A, Chisha Y, Getachew B, Sleshi M, et al. Ivermectin treatment coverage validation in two onchocerciasis endemic districts in Ethiopia: A community-based cross-sectional study, 2019. J Multidiscip Healthc. 2021;14: 137–144. doi:10.2147/JMDH.S288239
13	Annashr NN, Amalia IS, Dinh HTP. Low Knowledge and Unawareness of the Health Promotion as the Determinant Factors in Non-Compliance to the Mass Drug Administration Program. KESMAS-NATIONAL PUBLIC Heal J. 2021;16: 39–44. doi:10.21109/kesmas.v16i1.3271
14	Gonzales M, Noland GS, Mariano EF, Blount S. Lymphatic filariasis elimination in the Dominican Republic: History, progress, and remaining steps. PLoS Negl Trop Dis. 2021;15: e0009590. doi:10.1371/JOURNAL.PNTD.0009590
15	Mao FZ, Chen YY, Xu XZ, Ni BX, Jin XL, Dai Y, et al. Multi-intervention integrated deworming strategy for sustained control of soil-transmitted helminths infections: a case study in Jiangsu Province, China. Infect Dis Poverty. 2021;10. doi:10.1186/S40249-021-00903-7
16	Campillo JT, Awaca-Uvon NP, Missamou F, Tambwe J-P, Kuyangisa-Simuna G, Weil GJ, et al. Results From 2 Cohort Studies in Central Africa Show That Clearance of Wuchereria bancrofti Infection After Repeated Rounds of Mass Drug Administration With Albendazole Alone Is Closely Linked to Individual Adherence. Clin Infect Dis. 2021;73: E176–E183. doi:10.1093/cid/ciaa1232
17	Dickson BFRR, Graves PM, Aye NN, Nwe TW, Wai T, Win SS, et al. Risk factors for lymphatic filariasis and mass drug administration non-participation in Mandalay Region, Myanmar. PARASITES \& VECTORS. 2021;14: 1–14. doi:10.1186/s13071-021-04583-y
18	Forrer A, Wanji S, Obie ED, Nji TM, Hamill L, Ozano K, et al. Why onchocerciasis transmission persists after 15 annual ivermectin mass drug administrations in South-West Cameroon. BMJ Glob Heal. 2021;6: e003248. doi:10.1136/bmjgh-2020-003248
19	Willis GA, Mayfield H, Kearns T, Naseri T, Thomsen R, Gass K, et al. A community survey of coverage and adverse events following country-wide triple-drug mass drug administration for lymphatic filariasis elimination, Samoa 2018. PLoS Negl Trop Dis. 2020;14. doi:10.1371/journal.pntd.0008854
20	Njomo DW, Kibe LW, Kimani BW, Okoyo C, Omondi WP, Sultani HM. Addressing barriers of community participation and access to mass drug administration for lymphatic filariasis elimination in Coastal Kenya using a participatory approach. PLoS Negl Trop Dis. 2020;14: e0008499. doi:10.1371/JOURNAL.PNTD.0008499
21	Manyeh AK, Ibisomi L, Ramaswamy R, Baiden F, Chirwa T. Exploring factors affecting quality implementation of lymphatic filariasis mass drug administration in Bole and Central Gonja Districts in Northern Ghana. PLoS Negl Trop Dis. 2020;14: e0007009. doi:10.1371/journal.pntd.0007009
22	Loukouri A, Meite A, Koudou BG, Goss CW, Lew D, Weil GJ, et al. Impact of annual and semi-annual mass drug administration for Lymphatic Filariasis and Onchocerciasis on Hookworm Infection in Cote d’Ivoire. PLoS Negl Trop Dis. 2020;14. doi:10.1371/journal.pntd.0008642
23	Binder S, Campbell CH, Castleman JD, Kittur N, Kinung’hi SM, Olsen A, et al. Lessons Learned in Conducting Mass Drug Administration for Schistosomiasis Control and Measuring Coverage in an Operational Research Setting. Am J Trop Med Hyg. 2020;103: 105–113. doi:10.4269/AJTMH.19-0789
24	Rinamalo M, Pezzoli L, Kama M, Rafai E, Kubuabola I, Salusalu M, et al. Lot quality assurance sampling to assess coverage and compliance following mass drug administration to eliminate lymphatic filariasis in Fiji: A methodological approach. PLoS One. 2020;15. doi:10.1371/journal.pone.0238622
25	Kulkarni P, Thomas JJ, Dowerah J, Murthy MRN, Ravikumar K. Mass drug administration programme against lymphatic filariasis-an evaluation of coverage and compliance in a northern Karnataka district, India. Clin Epidemiol Glob Heal. 2020;8. doi:10.1016/j.cegh.2019.04.013
26	Oswald WE, Kepha S, Halliday KE, Mcharo C, Safari T, Witek-McManus S, et al. Patterns of individual non-treatment during multiple rounds of mass drug administration for control of soil-transmitted helminths in the TUMIKIA trial, Kenya: a secondary longitudinal analysis. Lancet Glob Heal. 2020;8: e1418–e1426. doi:10.1016/S2214-109X(20)30344-2
27	Aza’ah RA, Sumo L, Ntonifor NH, Bopda J, Bamou RH, Nana-Djeunga HC, et al. Point prevalence mapping reveals hotspot for onchocerciasis transmission in the Ndikinimeki Health District, Centre Region, Cameroon. Parasit Vectors. 2020;13: 1–8. doi:10.1186/s13071-020-04387-6
28	Chisha Y, Zerdo Z, Asnakew M, Churko C, Yihune M, Teshome A, et al. Praziquantel treatment coverage among school age children against Schistosomiasis and associated factors in Ethiopia: a cross-sectional survey, 2019. BMC Infect Dis. 2020;20: 872. doi:10.1186/s12879-020-05519-0
29	Fimbo AM, Minzi OMS, Mmbando BP, Barry A, Nkayamba AF, Mwamwitwa KW, et al. Prevalence and Correlates of Lymphatic Filariasis Infection and Its Morbidity Following Mass Ivermectin and Albendazole Administration in Mkinga District, North-Eastern Tanzania. J Clin Med. 2020;9: 1550. doi:10.3390/JCM9051550
30	Asnakew M, Id A, Zerdo Z, Churko C, Seife F, Yihune M, et al. Preventive chemotherapy coverage against soil-transmitted helminth infection among school age children: Implications from coverage validation survey in Ethiopia, 2019. 2020 [cited 11 Jul 2023]. doi:10.1371/journal.pone.0235281
31	Ngasala B, Juma H, Mwaiswelo RO. The usefulness of indirect diagnostic tests for Schistosoma haematobium infection after repeated rounds of mass treatment with praziquantel in Mpwapwa and Chakechake districts in Tanzania. Int J Infect Dis. 2020;90: 132–137. doi:10.1016/j.ijid.2019.10.031
32	Nath TC, Padmawati RS, Murhandarwati EH. Barriers and gaps in utilization and coverage of mass drug administration program against soil-transmitted helminth infection in Bangladesh: An implementation research. J Infect Public Health. 2019;12: 205–212. doi:10.1016/j.jiph.2018.10.002
33	Nandha B, Meenakshy V, Khader NA, Vijayakumar KN, Jambulingam P. Bridging the gap in outreach and compliance with mass drug administration for lymphatic filariasis elimination in an endemic district in Kerala, India: an intervention research approach. Health Educ Res. 2019;34: 300–309. doi:10.1093/her/cyz005
34	Katabarwa MN, Griswold E, Habomugisha P, Eyamba A, Byamukama E, Nwane P, et al. Comparison of Reported and Survey-Based Coverage in Onchocerciasis Programs over a Period of 8 Years in Cameroon and Uganda. Am J Trop Med Hyg. 2019;100: 1208–1215. doi:10.4269/AJTMH.18-0680
35	Bekuma TT, Kebebew GM, Waktole ZD, Cafo JM, Wirtu D, Gaddisa S. Coverage assessment survey following trachoma mass drug administration (MDA) in six districts of Oromia, Western Ethiopia, 2017. PLoS Negl Trop Dis. 2019;13: e0007924. doi:10.1371/JOURNAL.PNTD.0007924
36	Banerjee S, Bandyopadhyay K, Khan MF, Akkilagunta S, Selvaraj K, Tripathy JP, et al. Coverage of mass drug administration for elimination of lymphatic filariasis in urban Nagpur, Central India: A mixed method study. J Fam Med Prim CARE. 2019;8: 3009–3014. doi:10.4103/jfmpc.jfmpc\_503\_19
37	Pullan RL, Halliday KE, Oswald WE, Mcharo C, Beaumont E, Kepha S, et al. Effects, equity, and cost of school-based and community-wide treatment strategies for soil-transmitted helminths in Kenya: a cluster-randomised controlled trial. 2019;393. doi:10.1016/S0140-6736(18)32591-1
38	Minetti C, Tettevi EJ, Mechan F, Prada JMJM, Idun B, Biritwum N-KK, et al. Elimination within reach: A cross-sectional study highlighting the factors that contribute to persistent lymphatic filariasis in eight communities in rural Ghana. PLoS Negl Trop Dis. 2019;13: e0006994. doi:10.1371/journal.pntd.0006994
39	Kulkarni P, Dowerah J, Thomas JJ, Murthy MRN, Ravikumar K. Exploring effectiveness of mass drug administration program against lymphatic filariasis in Raichur district, Karnataka. Int J Heal ALLIED Sci. 2019;8: 268–272. doi:10.4103/ijhas.IJHAS\_46\_19
40	Maroto-Camino C, Hernandez-Pastor P, Awaca N, Safari L, Hemingway J, Massangaie M, et al. Improved assessment of mass drug administration and health district management performance to eliminate lymphatic filariasis. PLoS Negl Trop Dis. 2019;13: e0007337. doi:10.1371/JOURNAL.PNTD.0007337
41	Akinsanya B, Adewale B, Adenusi A, Lawal AdD, Rahman O. Infectivity of Simulium damnosum s.l. and therapeutic coverage of ivermectin distribution 10 years post treatment around Owena Dam, Ondo state, Nigeria. Brazilian J Infect Dis. 2019;23: 410–418. doi:10.1016/j.bjid.2019.10.003
42	Biritwum NK, Frempong KK, Verver S, Odoom S, Alomatu B, Asiedu O, et al. Progress towards lymphatic filariasis elimination in Ghana from 2000-2016: Analysis of microfilaria prevalence data from 430 communities. PLoS Negl Trop Dis. 2019;13: e0007115. doi:10.1371/JOURNAL.PNTD.0007115
43	Chami GF, Kabatereine NB, Tukahebwa EM. The division of labour between community medicine distributors influences the reach of mass drug administration: A cross-sectional study in rural Uganda. PLoS Negl Trop Dis. 2019;13: e0007685. doi:10.1371/JOURNAL.PNTD.0007685
44	Manyeh AK, Ibisomi L, Baiden F, Chirwa T, Ramaswamy R. Using intervention mapping to design and implement quality improvement strategies towards elimination of lymphatic filariasis in Northern Ghana. PLoS Negl Trop Dis. 2019;13. doi:10.1371/journal.pntd.0007267
45	Coulibaly JT, Ouattara M, Barda B, Utzinger J, N’Goran EK, Keiser J. A Rapid Appraisal of Factors Influencing Praziquantel Treatment Compliance in Two Communities Endemic for Schistosomiasis in Cote d’Ivoire. Trop Med Infect Dis. 2018;3. doi:10.3390/tropicalmed3020069
46	AG A, P E, D M, J K, E M, L D. An impact evaluation of two rounds of mass drug administration on the prevalence of active trachoma: A clustered cross sectional survey. PLoS One. 2018;13. doi:10.1371/JOURNAL.PONE.0201911
47	Kamga G-RR, Dissak-Delon FN, Nana-Djeunga HC, Biholong BD, Ghogomu SM, Souopgui J, et al. Audit of the community-directed treatment with ivermectin (CDTI) for onchocerciasis and factors associated with adherence in three regions of Cameroon. Parasit Vectors. 2018;11: 1–16. doi:10.1186/s13071-018-2944-z
48	Oldenburg CE, Amza A, Kadri B, Nassirou B, Cotter SY, Stoller NE, et al. Comparison of Mass Azithromycin Coverage Targets of Children in Niger: A Cluster-Randomized Trachoma Trial. Am J Trop Med Hyg. 2017;98: 389–395. doi:10.4269/AJTMH.17-0501
49	Olsen A, Kinung’hi S, Magnussen P. Comparison of the Impact of Different Mass Drug Administration Strategies on Infection with Schistosoma mansoni in Mwanza Region, Tanzania—A Cluster-Randomized Controlled Trial. Am J Trop Med Hyg. 2018;99: 1573–1579. doi:10.4269/AJTMH.18-0671
50	Tilahun Z, Fenta TG. Coverage of azithromycin mass treatment for trachoma elimination in Northwestern Ethiopia: A community based cross-sectional study. BMC Ophthalmol. 2018;18: 1–9. doi:10.1186/S12886-018-0868-1/TABLES/3
51	Nicholls RS, Duque S, Olaya LA, López MC, Sánchez SB, Morales AL, et al. Elimination of onchocerciasis from Colombia: first proof of concept of river blindness elimination in the world. Parasit Vectors. 2018;11. doi:10.1186/S13071-018-2821-9
52	Acharya HP, Pradhan SK, Satapathy DM, Mishra RP, Sinha U. EVALUATION OF MASS DRUG ADMINISTRATION FOR FILARIASIS IN BOUDH DISTRICT, ODISHA. J Evol Med Dent Sci. 2018;7: 1584–1587. doi:10.14260/JEMDS/2018/358
53	Agyemang ANO, Badu K, Baffour-Awuah S, Owusu-Dabo E, Biritwum N-K, Garms R, et al. Evaluation of onchocerciasis control in the Upper Denkyira East municipal in the forest area of Ghana: Responses of participants and distributors to the CDTI programme. ACTA Trop. 2018;185: 357–362. doi:10.1016/j.actatropica.2018.06.017
54	Griswold E, Eigege A, Ityonzughul C, Emukah E, Miri ES, Anagbogu I, et al. Evaluation of Treatment Coverage and Enhanced Mass Drug Administration for Onchocerciasis and Lymphatic Filariasis in Five Local Government Areas Treating Twice Per Year in Edo State, Nigeria. Am J Trop Med Hyg. 2018;99: 396–403. doi:10.4269/ajtmh.17-1004
55	Karki P, Prabandari YS, Probandari A, Banjara MR. Feasibility of school-based health education intervention to improve the compliance to mass drug administration for lymphatic Filariasis in Lalitpur district, Nepal: A mixed methods among students, teachers and health program manager. PLoS One. 2018;13. doi:10.1371/journal.pone.0203547
56	Khieu V, Or V, Tep C, Odermatt P, Tsuyuoka R, Char MC, et al. How elimination of lymphatic filariasis as a public health problem in the Kingdom of Cambodia was achieved. Infect Dis Poverty. 2018;7: 1–9. doi:10.1186/S40249-018-0394-7/TABLES/3
57	Koroma JB, Sesay S, Conteh A, Koudou B, Paye J, Bah M, et al. Impact of five annual rounds of mass drug administration with ivermectin on onchocerciasis in Sierra Leone. Infect Dis Poverty. 2018;7: 1–12. doi:10.1186/S40249-018-0410-Y/FIGURES/2
58	Wanji S, Chounna Ndongmo WP, Fombad FF, Kengne-Ouafo JA, Njouendou AJ, Longang Tchounkeu YF, et al. Impact of repeated annual community directed treatment with ivermectin on loiasis parasitological indicators in Cameroon: Implications for onchocerciasis and lymphatic filariasis elimination in areas co-endemic with Loa loa in Africa. PLoS Negl Trop Dis. 2018;12: e0006750. doi:10.1371/journal.pntd.…
59	Derua YA, Kisinza WN, Simonsen PE. Lymphatic filariasis control in Tanzania: Infection, disease perceptions and drug uptake patterns in an endemic community after multiple rounds of mass drug administration. Parasites and Vectors. 2018;11: 1–9. doi:10.1186/S13071-018-2999-X/TABLES/5
60	Jones C, Ngasala B, Derua YA, Tarimo D, Reimer L, Bockarie M, et al. Lymphatic filariasis transmission in Rufiji District, southeastern Tanzania: Infection status of the human population and mosquito vectors after twelve rounds of mass drug administration 11 Medical and Health Sciences 1117 Public Health and Health Services. Parasites and Vectors. 2018;11: 1–8. doi:10.1186/S13071-018-3156-2/TABLE…
61	Bhatia V, Giri PP, Sahoo SS, Preeti PS, Sahu DP. Mass Drug Administration (MDA) for Elimination of Lymphatic Filariasis: Experiences from Nayagarh District of Odisha, India. INDIAN J COMMUNITY Heal. 2018;30: 287–292.
62	Widjanarko B, Saraswati LD, Ginandjar P. Perceived threat and benefit toward community compliance of filariasis’ mass drug administration in Pekalongan district, Indonesia. Risk Manag Healthc Policy. 2018;11: 189–197. doi:10.2147/RMHP.S172860
63	Koroma JB, Sesay S, Conteh A, Paye J, Bah M, Sonnie M, et al. Progress on elimination of lymphatic filariasis in Sierra Leone. Parasites and Vectors. 2018;11: 1–10. doi:10.1186/S13071-018-2915-4/FIGURES/2
64	Dickson BFR, Graves PM, Aye NN, Nwe TW, Wai T, Win SS, et al. The prevalence of lymphatic filariasis infection and disease following six rounds of mass drug administration in Mandalay Region, Myanmar. PLoS Negl Trop Dis. 2018;12. doi:10.1371/JOURNAL.PNTD.0006944
65	Dissak-Delon FN, Kamga G-RR, Humblet PC, Robert A, Souopgui J, Kamgno J, et al. Adherence to ivermectin is more associated with perceptions of community directed treatment with ivermectin organization than with onchocerciasis beliefs. PLoS Negl Trop Dis. 2017;11. doi:10.1371/journal.pntd.0005849
66	Echazú A, Juarez M, Vargas PA, Cajal SP, Cimino RO, Heredia V, et al. Albendazole and ivermectin for the control of soil-transmitted helminths in an area with high prevalence of Strongyloides stercoralis and hookworm in northwestern Argentina: A community-based pragmatic study. PLoS Negl Trop Dis. 2017;11: e0006003. doi:10.1371/JOURNAL.PNTD.0006003
67	Phillips AE, Gazzinelli-Guimaraes PH, Aurelio HO, Ferro J, Nala R, Clements M, et al. Assessing the benefits of five years of different approaches to treatment of urogenital schistosomiasis: A SCORE project in Northern Mozambique. PLoS Negl Trop Dis. 2017;11: e0006061. doi:10.1371/JOURNAL.PNTD.0006061
68	Karanja DMS, Awino EK, Wiegand RE, Okoth E, Abudho BO, Mwinzi PNM, et al. Cluster randomized trial comparing school-based mass drug administration schedules in areas of western Kenya with moderate initial prevalence of Schistosoma mansoni infections. PLoS Negl Trop Dis. 2017;11: e0006033. doi:10.1371/JOURNAL.PNTD.0006033
69	Chami GF, Kontoleon AA, Bulte E, Fenwick A, Kabatereine NB, Tukahebwa EM, et al. Community-directed mass drug administration is undermined by status seeking in friendship networks and inadequate trust in health advice networks. Soc Sci \& Med. 2017;183: 37–47. doi:10.1016/j.socscimed.2017.04.009
70	Liu C, Lu L, Zhang L, Luo R, Sylvia S, Medina A, et al. Effect of Deworming on Indices of Health, Cognition, and Education Among Schoolchildren in Rural China: A Cluster-Randomized Controlled Trial. Am J Trop Med Hyg. 2017;96: 1478–1489. doi:10.4269/AJTMH.16-0354
71	Paulin HN, Nshala A, Kalinga A, Mwingira U, Wiegand R, Cama V, et al. Evaluation of Onchocerciasis Transmission in Tanzania: Preliminary Rapid Field Results in the Tukuyu Focus, 2015. Am J Trop Med Hyg. 2017;97: 673–676. doi:10.4269/AJTMH.16-0988
72	Osue HO. Field-Based Evidence of Single and Few Doses of Annual Ivermectin Treatment Efficacy in Eliminating Skin Microfilaria Load after a Decade of Intervention. Ethiop J Health Sci. 2017;27: 129–138. doi:10.4314/ejhs.v27i2.5
73	Biritwum NK, de Souza DK, Marfo B, Odoom S, Alomatu B, Asiedu O, et al. Fifteen years of programme implementation for the elimination of Lymphatic Filariasis in Ghana: Impact of MDA on immunoparasitological indicators. PLoS Negl Trop Dis. 2017;11: e0005280. doi:10.1371/JOURNAL.PNTD.0005280
74	Ojha CR, Joshi B, Khagendra Prakash KC, Dumre SP, Yogi KK, Bhatta B, et al. Impact of mass drug administration for elimination of lymphatic filariasis in Nepal. PLoS Negl Trop Dis. 2017;11. doi:10.1371/JOURNAL.PNTD.0005788
75	Kamga G-RR, Dissak-Delon FN, Nana-Djeunga HC, Biholong BD, Ghogomu SM, Souopgui J, et al. Important progress towards elimination of onchocerciasis in the West Region of Cameroon. Parasit Vectors. 2017;10. doi:10.1186/s13071-017-2301-7
76	Jones C, Ngasalla B, Derua YA, Tarimo D, Malecela MN. Lymphatic filariasis elimination efforts in Rufiji, southeastern Tanzania: decline in circulating filarial antigen prevalence in young school children after twelve rounds of mass drug administration and utilization of long-lasting insecticide-treated nets. Int J Infect Dis. 2017;61: 38. doi:10.1016/J.IJID.2017.05.009
77	Ortu G, Khan J, Yibi MS, Nimaya IA. Mass drug administration in Central Equatoria, South Sudan: results and suggestions for future distributions. Int Health. 2017;9: 263–266. doi:10.1093/INTHEALTH/IHX025
78	Coutts SP, King JD, Pa’au M, Fuimaono S, Roth J, King MR, et al. Prevalence and risk factors associated with lymphatic filariasis in American Samoa after mass drug administration. Trop Med Health. 2017;45. doi:10.1186/S41182-017-0063-8
79	Modi A, Gamit S, Jesalpura BS, Kurien G, Kosambiya JK. Reaching endpoints for lymphatic filariasis elimination- results from mass drug administration and nocturnal blood surveys, South Gujarat, India. PLoS Negl Trop Dis. 2017;11. doi:10.1371/journal.pntd.0005476
80	Luroni LT, Gabriel M, Tukahebwa E, Onapa AW, Tinkitina B, Tukesiga E, et al. The interruption of Onchocerca volvulus and Wuchereria bancrofti transmission by integrated chemotherapy in the Obongi focus, North Western Uganda. PLoS One. 2017;12: e0189306. doi:10.1371/JOURNAL.PONE.0189306
81	Budge PJ, Sognikin E, Akosa A, Mathieu EM, Deming M. Accuracy of Coverage Survey Recall following an Integrated Mass Drug Administration for Lymphatic Filariasis, Schistosomiasis, and Soil-Transmitted Helminthiasis. PLoS Negl Trop Dis. 2016;10: e0004358. doi:10.1371/JOURNAL.PNTD.0004358
82	Lemoine JF, Desormeaux AM, Monestime F, Fayette CR, Desir L, Direny AN, et al. Controlling Neglected Tropical Diseases (NTDs) in Haiti: Implementation Strategies and Evidence of Their Success. PLoS Negl Trop Dis. 2016;10: e0004954. doi:10.1371/JOURNAL.PNTD.0004954
83	Krentel A, Damayanti R, Titaley CR, Suharno N, Bradley M, Lynam T. Improving Coverage and Compliance in Mass Drug Administration for the Elimination of LF in Two `Endgame’ Districts in Indonesia Using Micronarrative Surveys. PLoS Negl Trop Dis. 2016;10: e0005027. doi:10.1371/journal.pntd.0005027
84	Knopp S, Person B, Ame SM, Ali SM, Muhsin J, Juma S, et al. Praziquantel coverage in schools and communities targeted for the elimination of urogenital schistosomiasis in Zanzibar: a cross-sectional survey. PARASITES \& VECTORS. 2016;9. doi:10.1186/s13071-015-1244-0
85	Liu B, Cowling C, Hayen A, Watt G, Mak DB, Lambert S, et al. Relationship between Community Drug Administration Strategy and Changes in Trachoma Prevalence, 2007 to 2013. PLoS Negl Trop Dis. 2016;10: e0004810. doi:10.1371/JOURNAL.PNTD.0004810
86	Kamga G-RR, Dissak-Delon FN, Nana-Djeunga HC, Biholong BD, Mbigha-Ghogomu S, Souopgui J, et al. Still mesoendemic onchocerciasis in two Cameroonian community-directed treatment with ivermectin projects despite more than 15 years of mass treatment. Parasit Vectors. 2016;9: 1–12. doi:10.1186/s13071-016-1868-8
87	Ervin A-M, Mkocha H, Munoz B, Dreger K, Dize L, Gaydos C, et al. Surveillance and Azithromycin Treatment for Newcomers and Travelers Evaluation (ASANTE) Trial: Design and Baseline Characteristics HHS Public Access. Ophthalmic Epidemiol. 2016;23: 347–353. doi:10.1080/09286586.2016.1238947
88	Assaré RK, Tian-Bi YNT, Yao PK, N’Guessan NA, Ouattara M, Yapi A, et al. Sustaining Control of Schistosomiasis Mansoni in Western Côte d’Ivoire: Results from a SCORE Study, One Year after Initial Praziquantel Administration. PLoS Negl Trop Dis. 2016;10: e0004329. doi:10.1371/JOURNAL.PNTD.0004329
89	Aye NN, Lin Z, Lon KN, Linn NYY, Nwe TW, Mon KM, et al. Mapping and modelling the impact of mass drug adminstration on filariasis prevalence in Myanmar. Infect Dis Poverty. 2018;7: 1–11. doi:10.1186/S40249-018-0420-9/TABLES/4
